# Supplementary material for: The Co-Existence of Hypovitaminosis D and Diabetes Mellitus Triples the Incidence of Severe Coronary Artery Disease in Women
Source: J Clin Med. 2024 Nov 12;13(22):6792. doi: 10.3390/jcm13226792 (PMC11594877; doi:10.3390/jcm13226792)
Supplement: Supplementary file 1 [file jcm-13-06792-s001.zip]

Archive with 1 entries (1 files):
- jcm-3278406-supplementary.pdf
